# Supplementary material for: Feasibility of in-home electroencephalographic and actigraphy recordings in dogs
Source: Front Vet Sci. 2024 Jan 8;10:1240880. doi: 10.3389/fvets.2023.1240880 (PMC10800542; doi:10.3389/fvets.2023.1240880)
Supplement: Supplementary file 3 [file Table_1.XLSX]

## Sheet: EEG data
ID	Condition	F/M/S/N/I	Recording Duration	Number of starting electrodes	Number of electrodes lost	Video duration (minutes)
DOG1	NT	FS	1 day, 22:45:00	15	6	N/A
DOG2	IE	FS	1 day, 22:53:00	15	6	9:02
DOG3	IE	FS	1 day, 3:42:00	13	6	0:03
DOG4	IE	MN	2 days, 0:16:00	15	6	0:27
DOG5	IE	MN	1 day, 20:03:00	15	3	N/A
DOG6	NT	MN	17:25:00	15	4	N/A
DOG7	IE	MN	45:15:00	15	6	261:58
DOG8	NT	FS	01:54:00	15	2	68:50
DOG9	IE	MN	02:18:00	15	8	72:16
DOG10	NT	FS	02:48:00	14	10	63:14

## Sheet: Electrode survival times
	Midline					Right					Left
ID	Ref	Fz	Cz	Pz	Ground	F4	C4	O2	F8	T4	F3	C3	O1	F7	T3
DOG1	1 day, 22:45:00	18:18:00	1 day, 22:45:00	1 day, 22:45:00	1 day, 22:45:00	00:56:00	1 day, 22:45:00	00:48:00	1 day, 22:45:00	00:01:00	02:09:00	1 day, 22:45:00	1 day, 22:45:00	13:51:00	1 day, 22:45:00
DOG2	1 day, 22:53:00	1 day, 13:21:00	1 day, 22:53:00	1 day, 22:53:00	1 day, 22:53:00	1 day, 22:53:00	1 day, 22:53:00	1 day, 10:21:00	1 day, 22:53:00	1 day, 22:53:00	1 day, 22:53:00	1 day, 9:31:00	1 day, 20:20:00	1 day, 9:30:00	1 day, 22:53:00
DOG3	1 day, 3:42:00	17:58:00	21:44:00	1 day, 3:42:00	1 day, 3:42:00	1 day, 3:42:00	error	error	1 day, 3:42:00	1 day, 3:42:00	15:23:00	1 day, 3:42:00	1 day, 3:42:00	1 day, 3:42:00	1 day, 3:42:00
DOG4	2 days, 0:16:00	2 days, 0:16:00	2 days, 0:16:00	2 days, 0:16:00	2 days, 0:16:00	1 day, 2:50:00	00:55:00	1900-01-02 00:16:00	1 day, 16:04:00	2 days, 0:16:00	1 day, 16:04:00	2 days, 0:16:00	22:15:00	1 day, 19:48:00	2 days, 0:16:00
DOG5	1 day, 20:03:00	1 day, 20:03:00	1 day, 20:03:00	1 day, 20:03:00	1 day, 20:03:00	1 day, 20:03:00	1 day, 3:54:00	1900-01-01 06:30:00	1 day, 20:03:00	1 day, 20:03:00	03:04:00	1 day, 20:03:00	1 day, 20:03:00	1 day, 20:03:00	1 day, 20:03:00
DOG6	06:57:00	17:25:00	17:25:00	17:25:00	17:25:00	17:25:00	17:25:00	06:58:00	17:25:00	06:59:00	17:25:00	00:36:00	17:25:00	17:25:00	17:25:00
DOG7	09:38:00	18:35:00	1 day, 21:15:00	01:48:00	1 day, 21:15:00	14:34:00	1 day, 21:15:00	1 day, 21:15:00	07:53:00	1 day, 21:15:00	1 day, 21:15:00	1 day, 21:15:00	1 day, 21:15:00	1 day, 21:15:00	07:53:00
DOG8	01:54:00	01:54:00	01:54:00	01:54:00	01:54:00	01:54:00	01:54:00	01:44:00	01:43:00	01:54:00	01:54:00	01:54:00	01:54:00	01:54:00	01:54:00
DOG9	02:18:00	02:18:00	02:18:00	02:18:00	02:18:00	01:21:00	02:18:00	02:18:00	02:18:00	02:18:00	02:18:00	02:18:00	01:20:00	02:18:00	01:20:00
DOG10	02:48:00	02:48:00	02:19:00	01:04:00	02:48:00	02:36:00	00:17:00	02:48:00	error	02:10:00	02:36:00	02:48:00	02:25:00	02:37:00	02:35:00

## Sheet: Actigraphy data
ID	Actigraphy Recording Duration
DOG1	1 day, 22:57:00
DOG2	1 day, 22:45:00
DOG3	1 day, 1:37:00
DOG4	2 days, 0:00:00
DOG5	1 day, 20:57:00
DOG6	06:41:00
DOG7	1900-01-01 21:32:00
DOG8	01:43:00
DOG9	08:55:00
DOG10	04:13:00

## Sheet: Questionnaire data
ID	Q1 completion percentage	Q1 duration (min)	Q2 completion percentage	Q2 duration (sec)	Q3 completion percentage	Q3 duration (sec)
DOG1	100	47.7833	100	21.1667	100	21.7333
DOG2	100	109.917	100	20.2833	100	23.9167
DOG3	100	113.417	100	16.4667	100	22.15
DOG4	100	95.95	100	12.6167	100	8.71667
DOG5	100	106.983	100	15.3333	100	14.2667
DOG6	100	21.2	100	15.6167	100	383.017
DOG7	100	152.333	100	17.8	N/A	N/A
DOG8	100	17.9167	100	2748.93	N/A	N/A
DOG9	100	125.783	100	12.4167	N/A	N/A
DOG10	100	74.45	N/A	N/A	N/A	N/A
